# Supplementary material for: Antiviral Effects of Artemisinin and Its Derivatives against SARS-CoV-2 Main Protease: Computational Evidences and Interactions with ACE2 Allelic Variants
Source: Pharmaceuticals (Basel). 2022 Jan 22;15(2):129. doi: 10.3390/ph15020129 (PMC8877620; doi:10.3390/ph15020129)
Supplement: Supplementary file 1 [file pharmaceuticals-15-00129-s001.zip]

Archive with 1 entries (1 files):
- pharmaceuticals-1551028-supplementary.pdf
